# Supplementary material for: SUMOylation of Bonus, the Drosophila homolog of Transcription Intermediary Factor 1, safeguards germline identity by recruiting repressive chromatin complexes to silence tissue-specific genes
Source: eLife. 2023 Nov 24;12:RP89493. doi: 10.7554/eLife.89493 (PMC10672805; doi:10.7554/eLife.89493)
Supplement: Figure 4—source data 1. [file elife-89493-fig4-data1.zip]

Archive with 13 entries (12 files):
- Figure 4 - source data 1/
- Figure 4 - source data 1/Raw_image_Figure 4B-Input-SetDB1.tif
- __MACOSX/Figure 4 - source data 1/._Raw_image_Figure 4B-Input-SetDB1.tif
- Figure 4 - source data 1/.DS_Store
- __MACOSX/Figure 4 - source data 1/._.DS_Store
- Figure 4 - source data 1/Raw_image_Figure 4B-IP-SetDB1.tif
- __MACOSX/Figure 4 - source data 1/._Raw_image_Figure 4B-IP-SetDB1.tif
- Figure 4 - source data 1/Raw_image_Figure 4B-Input-Bonus.tif
- __MACOSX/Figure 4 - source data 1/._Raw_image_Figure 4B-Input-Bonus.tif
- Figure 4 - source data 1/Figure4B-uncropped blot.pdf
- __MACOSX/Figure 4 - source data 1/._Figure4B-uncropped blot.pdf
- Figure 4 - source data 1/Raw_image_Figure 4B-IP-Bonus.tif
- __MACOSX/Figure 4 - source data 1/._Raw_image_Figure 4B-IP-Bonus.tif
