# Supplementary material for: SUMOylation of Bonus, the Drosophila homolog of Transcription Intermediary Factor 1, safeguards germline identity by recruiting repressive chromatin complexes to silence tissue-specific genes
Source: eLife. 2023 Nov 24;12:RP89493. doi: 10.7554/eLife.89493 (PMC10672805; doi:10.7554/eLife.89493)
Supplement: Figure 4—source data 2. [file elife-89493-fig4-data2.zip]

Archive with 11 entries (10 files):
- Figure 4 - source data 2/
- Figure 4 - source data 2/Raw_image_Figure 4C-Input-Rpd3.tif
- __MACOSX/Figure 4 - source data 2/._Raw_image_Figure 4C-Input-Rpd3.tif
- Figure 4 - source data 2/Figure4C-uncropped blot.pdf
- __MACOSX/Figure 4 - source data 2/._Figure4C-uncropped blot.pdf
- Figure 4 - source data 2/Raw_image_Figure 4C-IP-Rpd3.tif
- __MACOSX/Figure 4 - source data 2/._Raw_image_Figure 4C-IP-Rpd3.tif
- Figure 4 - source data 2/Raw_image_Figure 4C-IP-Bonus.tif
- __MACOSX/Figure 4 - source data 2/._Raw_image_Figure 4C-IP-Bonus.tif
- Figure 4 - source data 2/Raw_image_Figure 4C-Input-Bonus.tif
- __MACOSX/Figure 4 - source data 2/._Raw_image_Figure 4C-Input-Bonus.tif
