# Supplementary material for: SUMOylation of Bonus, the Drosophila homolog of Transcription Intermediary Factor 1, safeguards germline identity by recruiting repressive chromatin complexes to silence tissue-specific genes
Source: eLife. 2023 Nov 24;12:RP89493. doi: 10.7554/eLife.89493 (PMC10672805; doi:10.7554/eLife.89493)
Supplement: Figure 4—source data 3. [file elife-89493-fig4-data3.zip]

Archive with 13 entries (12 files):
- Figure 4 - source data 3/
- Figure 4 - source data 3/.DS_Store
- __MACOSX/Figure 4 - source data 3/._.DS_Store
- Figure 4 - source data 3/Raw_image_Figure 4D-Input-Mi2.tif
- __MACOSX/Figure 4 - source data 3/._Raw_image_Figure 4D-Input-Mi2.tif
- Figure 4 - source data 3/Raw_image_Figure 4D-Input-Bonus-intensity2.tif
- __MACOSX/Figure 4 - source data 3/._Raw_image_Figure 4D-Input-Bonus-intensity2.tif
- Figure 4 - source data 3/Raw_image_Figure 4D-IP-Mi2.tif
- __MACOSX/Figure 4 - source data 3/._Raw_image_Figure 4D-IP-Mi2.tif
- Figure 4 - source data 3/Raw_image_Figure 4D-Input-Bonus-intensity1.tif
- __MACOSX/Figure 4 - source data 3/._Raw_image_Figure 4D-Input-Bonus-intensity1.tif
- Figure 4 - source data 3/Figure4D-uncropped blot.pdf
- __MACOSX/Figure 4 - source data 3/._Figure4D-uncropped blot.pdf
