# Supplementary material for: SUMOylation of Bonus, the Drosophila homolog of Transcription Intermediary Factor 1, safeguards germline identity by recruiting repressive chromatin complexes to silence tissue-specific genes
Source: eLife. 2023 Nov 24;12:RP89493. doi: 10.7554/eLife.89493 (PMC10672805; doi:10.7554/eLife.89493)
Supplement: Figure 5—source data 1. [file elife-89493-fig5-data1.zip]

Archive with 9 entries (8 files):
- Figure 5 - source data 1/
- Figure 5 - source data 1/Raw_image_Figure5B-Input-SUMOylated.tif
- __MACOSX/Figure 5 - source data 1/._Raw_image_Figure5B-Input-SUMOylated.tif
- Figure 5 - source data 1/Raw_image_Figure5B-IP-SUMOylated.tif
- __MACOSX/Figure 5 - source data 1/._Raw_image_Figure5B-IP-SUMOylated.tif
- Figure 5 - source data 1/Figure5B-uncropped blot.pdf
- __MACOSX/Figure 5 - source data 1/._Figure5B-uncropped blot.pdf
- Figure 5 - source data 1/Raw_image_Figure5B-Bonus.tif
- __MACOSX/Figure 5 - source data 1/._Raw_image_Figure5B-Bonus.tif
