# Supplementary material for: SUMOylation of Bonus, the Drosophila homolog of Transcription Intermediary Factor 1, safeguards germline identity by recruiting repressive chromatin complexes to silence tissue-specific genes
Source: eLife. 2023 Nov 24;12:RP89493. doi: 10.7554/eLife.89493 (PMC10672805; doi:10.7554/eLife.89493)
Supplement: Figure 5—source data 2. [file elife-89493-fig5-data2.zip]

Archive with 9 entries (8 files):
- Figure 5 - source data 2/
- Figure 5 - source data 2/Raw_image_Figure5C-Bonus-intensity1.tif
- __MACOSX/Figure 5 - source data 2/._Raw_image_Figure5C-Bonus-intensity1.tif
- Figure 5 - source data 2/Raw_image_Figure5C-Input-IP-HA-SUMO.tif
- __MACOSX/Figure 5 - source data 2/._Raw_image_Figure5C-Input-IP-HA-SUMO.tif
- Figure 5 - source data 2/Raw_image_Figure5C-Bonus-intensity2.tif
- __MACOSX/Figure 5 - source data 2/._Raw_image_Figure5C-Bonus-intensity2.tif
- Figure 5 - source data 2/Figure5C-uncropped blot.pdf
- __MACOSX/Figure 5 - source data 2/._Figure5C-uncropped blot.pdf
