# Supplementary material for: SUMOylation of Bonus, the Drosophila homolog of Transcription Intermediary Factor 1, safeguards germline identity by recruiting repressive chromatin complexes to silence tissue-specific genes
Source: eLife. 2023 Nov 24;12:RP89493. doi: 10.7554/eLife.89493 (PMC10672805; doi:10.7554/eLife.89493)
Supplement: Figure 5—figure supplement 1—source data 4. [file elife-89493-fig5-figsupp1-data4.zip]

Archive with 19 entries (18 files):
- Figure 5 - figure supplement 1 - source data 4/
- Figure 5 - figure supplement 1 - source data 4/.DS_Store
- __MACOSX/Figure 5 - figure supplement 1 - source data 4/._.DS_Store
- Figure 5 - figure supplement 1 - source data 4/Raw_image_Fig5-Fig-suppl1D-Input-SUMO+NEM.jpg
- __MACOSX/Figure 5 - figure supplement 1 - source data 4/._Raw_image_Fig5-Fig-suppl1D-Input-SUMO+NEM.jpg
- Figure 5 - figure supplement 1 - source data 4/Raw_image_Fig5-Fig-suppl1D-Bonus-NEM.jpg
- __MACOSX/Figure 5 - figure supplement 1 - source data 4/._Raw_image_Fig5-Fig-suppl1D-Bonus-NEM.jpg
- Figure 5 - figure supplement 1 - source data 4/Raw_image_Fig5-Fig-suppl1D-Input-SUMO-NEM.jpg
- __MACOSX/Figure 5 - figure supplement 1 - source data 4/._Raw_image_Fig5-Fig-suppl1D-Input-SUMO-NEM.jpg
- Figure 5 - figure supplement 1 - source data 4/Raw_image_Fig5-Fig-suppl1D-IP-SUMO-NEM.jpg
- __MACOSX/Figure 5 - figure supplement 1 - source data 4/._Raw_image_Fig5-Fig-suppl1D-IP-SUMO-NEM.jpg
- Figure 5 - figure supplement 1 - source data 4/Fig5-Figure suppl1D-uncropped blot.pdf
- __MACOSX/Figure 5 - figure supplement 1 - source data 4/._Fig5-Figure suppl1D-uncropped blot.pdf
- Figure 5 - figure supplement 1 - source data 4/Raw_image_Fig5-Fig-suppl1D-Input-Bonus+NEM.jpg
- __MACOSX/Figure 5 - figure supplement 1 - source data 4/._Raw_image_Fig5-Fig-suppl1D-Input-Bonus+NEM.jpg
- Figure 5 - figure supplement 1 - source data 4/Raw_image_Fig5-Fig-suppl1D-IP-SUMO+NEM.jpg
- __MACOSX/Figure 5 - figure supplement 1 - source data 4/._Raw_image_Fig5-Fig-suppl1D-IP-SUMO+NEM.jpg
- Figure 5 - figure supplement 1 - source data 4/Raw_image_Fig5-Fig-suppl1D-IP-Bonus+NEM.jpg
- __MACOSX/Figure 5 - figure supplement 1 - source data 4/._Raw_image_Fig5-Fig-suppl1D-IP-Bonus+NEM.jpg
