# Supplementary material for: SUMOylation of Bonus, the Drosophila homolog of Transcription Intermediary Factor 1, safeguards germline identity by recruiting repressive chromatin complexes to silence tissue-specific genes
Source: eLife. 2023 Nov 24;12:RP89493. doi: 10.7554/eLife.89493 (PMC10672805; doi:10.7554/eLife.89493)
Supplement: Figure 5—figure supplement 2—source data 1. [file elife-89493-fig5-figsupp2-data1.zip]

Archive with 27 entries (26 files):
- Figure 5 - figure supplement 2 - source data 1/
- Figure 5 - figure supplement 2 - source data 1/Raw_image_Fig5-Fig-suppl2A-Input-Mi2-deltaN.jpg
- __MACOSX/Figure 5 - figure supplement 2 - source data 1/._Raw_image_Fig5-Fig-suppl2A-Input-Mi2-deltaN.jpg
- Figure 5 - figure supplement 2 - source data 1/Raw_image_Fig5-Fig-suppl2A-IP-Bonus.jpg
- __MACOSX/Figure 5 - figure supplement 2 - source data 1/._Raw_image_Fig5-Fig-suppl2A-IP-Bonus.jpg
- Figure 5 - figure supplement 2 - source data 1/Raw_image_Fig5-Fig-suppl2A-IP-Bonus-fordeltaC.jpg
- __MACOSX/Figure 5 - figure supplement 2 - source data 1/._Raw_image_Fig5-Fig-suppl2A-IP-Bonus-fordeltaC.jpg
- Figure 5 - figure supplement 2 - source data 1/Raw_image_Fig5-Fig-suppl2A-IP-Mi2-deltaC.jpg
- __MACOSX/Figure 5 - figure supplement 2 - source data 1/._Raw_image_Fig5-Fig-suppl2A-IP-Mi2-deltaC.jpg
- Figure 5 - figure supplement 2 - source data 1/Raw_image_Fig5-Fig-suppl2A-Inout-Bonus-fordeltaN.jpg
- __MACOSX/Figure 5 - figure supplement 2 - source data 1/._Raw_image_Fig5-Fig-suppl2A-Inout-Bonus-fordeltaN.jpg
- Figure 5 - figure supplement 2 - source data 1/Raw_image_Fig5-Fig-suppl2A-IP-Mi2-deltaN.jpg
- __MACOSX/Figure 5 - figure supplement 2 - source data 1/._Raw_image_Fig5-Fig-suppl2A-IP-Mi2-deltaN.jpg
- Figure 5 - figure supplement 2 - source data 1/Raw_image_Fig5-Fig-suppl2A-IP-Mi2.jpg
- __MACOSX/Figure 5 - figure supplement 2 - source data 1/._Raw_image_Fig5-Fig-suppl2A-IP-Mi2.jpg
- Figure 5 - figure supplement 2 - source data 1/Raw_image_Fig5-Fig-suppl2A-IP-Bonus-fordeltaN.jpg
- __MACOSX/Figure 5 - figure supplement 2 - source data 1/._Raw_image_Fig5-Fig-suppl2A-IP-Bonus-fordeltaN.jpg
- Figure 5 - figure supplement 2 - source data 1/Raw_image_Fig5-Fig-suppl2A-Input-Mi2.jpg
- __MACOSX/Figure 5 - figure supplement 2 - source data 1/._Raw_image_Fig5-Fig-suppl2A-Input-Mi2.jpg
- Figure 5 - figure supplement 2 - source data 1/Raw_image_Fig5-Fig-suppl2A-Input-Mi2-deltaC.jpg
- __MACOSX/Figure 5 - figure supplement 2 - source data 1/._Raw_image_Fig5-Fig-suppl2A-Input-Mi2-deltaC.jpg
- Figure 5 - figure supplement 2 - source data 1/Raw_image_Fig5-Fig-suppl2A-Input-Bonus.jpg
- __MACOSX/Figure 5 - figure supplement 2 - source data 1/._Raw_image_Fig5-Fig-suppl2A-Input-Bonus.jpg
- Figure 5 - figure supplement 2 - source data 1/Fig5-Figure suppl2A-uncropped blot.pdf
- __MACOSX/Figure 5 - figure supplement 2 - source data 1/._Fig5-Figure suppl2A-uncropped blot.pdf
- Figure 5 - figure supplement 2 - source data 1/Raw_image_Fig5-Fig-suppl2A-Input-Bonus-fordeltaC.jpg
- __MACOSX/Figure 5 - figure supplement 2 - source data 1/._Raw_image_Fig5-Fig-suppl2A-Input-Bonus-fordeltaC.jpg
