# Supplementary material for: SUMOylation of Bonus, the Drosophila homolog of Transcription Intermediary Factor 1, safeguards germline identity by recruiting repressive chromatin complexes to silence tissue-specific genes
Source: eLife. 2023 Nov 24;12:RP89493. doi: 10.7554/eLife.89493 (PMC10672805; doi:10.7554/eLife.89493)
Supplement: Figure 5—figure supplement 2—source data 2. [file elife-89493-fig5-figsupp2-data2.zip]

Archive with 13 entries (12 files):
- Figure 5 - figure supplement 2 - source data 2/
- Figure 5 - figure supplement 2 - source data 2/Raw_image_Fig5-Fig-suppl2B-Input-Rpd3.jpg
- __MACOSX/Figure 5 - figure supplement 2 - source data 2/._Raw_image_Fig5-Fig-suppl2B-Input-Rpd3.jpg
- Figure 5 - figure supplement 2 - source data 2/.DS_Store
- __MACOSX/Figure 5 - figure supplement 2 - source data 2/._.DS_Store
- Figure 5 - figure supplement 2 - source data 2/Raw_image_Fig5-Fig-suppl2B-Input-Bonus.jpg
- __MACOSX/Figure 5 - figure supplement 2 - source data 2/._Raw_image_Fig5-Fig-suppl2B-Input-Bonus.jpg
- Figure 5 - figure supplement 2 - source data 2/Raw_image_Fig5-Fig-suppl2B-IP-Bonus.jpg
- __MACOSX/Figure 5 - figure supplement 2 - source data 2/._Raw_image_Fig5-Fig-suppl2B-IP-Bonus.jpg
- Figure 5 - figure supplement 2 - source data 2/Raw_image_Fig5-Fig-suppl2B-IP-Rpd3.jpg
- __MACOSX/Figure 5 - figure supplement 2 - source data 2/._Raw_image_Fig5-Fig-suppl2B-IP-Rpd3.jpg
- Figure 5 - figure supplement 2 - source data 2/Fig5-Figure suppl2B-uncropped blot.pdf
- __MACOSX/Figure 5 - figure supplement 2 - source data 2/._Fig5-Figure suppl2B-uncropped blot.pdf
