# Supplementary material for: SUMOylation of Bonus, the Drosophila homolog of Transcription Intermediary Factor 1, safeguards germline identity by recruiting repressive chromatin complexes to silence tissue-specific genes
Source: eLife. 2023 Nov 24;12:RP89493. doi: 10.7554/eLife.89493 (PMC10672805; doi:10.7554/eLife.89493)
Supplement: Figure 6—figure supplement 1—source data 2. [file elife-89493-fig6-figsupp1-data2.zip]

Archive with 11 entries (10 files):
- Figure 6 - figure supplement 1 - source data 2/
- Figure 6 - figure supplement 1 - source data 2/Raw_image_Fig6-Fig-suppl1B-IP-Bonus.jpg
- __MACOSX/Figure 6 - figure supplement 1 - source data 2/._Raw_image_Fig6-Fig-suppl1B-IP-Bonus.jpg
- Figure 6 - figure supplement 1 - source data 2/Raw_image_Fig6-Fig-suppl1B-Input-Bonus.jpg
- __MACOSX/Figure 6 - figure supplement 1 - source data 2/._Raw_image_Fig6-Fig-suppl1B-Input-Bonus.jpg
- Figure 6 - figure supplement 1 - source data 2/Fig6-Figure suppl1B-uncropped blot.pdf
- __MACOSX/Figure 6 - figure supplement 1 - source data 2/._Fig6-Figure suppl1B-uncropped blot.pdf
- Figure 6 - figure supplement 1 - source data 2/Raw_image_Fig6-Fig-suppl1B-IP-Ubc9.jpg
- __MACOSX/Figure 6 - figure supplement 1 - source data 2/._Raw_image_Fig6-Fig-suppl1B-IP-Ubc9.jpg
- Figure 6 - figure supplement 1 - source data 2/Raw_image_Fig6-Fig-suppl1B-Input-Ubc9.jpg
- __MACOSX/Figure 6 - figure supplement 1 - source data 2/._Raw_image_Fig6-Fig-suppl1B-Input-Ubc9.jpg
